# Supplementary material for: The developmental and evolutionary characteristics of transcription factor binding site clustered regions based on an explainable machine learning model
Source: Nucleic Acids Res. 2024 May 30;52(13):7610–26. doi: 10.1093/nar/gkae441 (PMC11260490; doi:10.1093/nar/gkae441)
Supplement: gkae441_Supplemental_Files [file gkae441_supplemental_files.zip › Supplementary_tables.xlsx]

## Sheet: Table S1
Table S1. The sequencing depth and peak calling parameters for each species.
Specie	Reference	ATAC-seq accession	Peak calling parameter	Sequence depth per stage (million)
human	Chromatin analysis in human early development reveals epigenetic transition during ZGA	GSE101571	MACS --nolambda --nomodel --shift 0 --extsize 200 -q 0.05	20M~30M reads
mouse(2cell early~ESC)	The landscape of accessible chromatin in mammalian preimplantation embryos	GSE66390		20M~30M reads
cow	Chromatin remodeling in bovine embryos indicates species-specific regulation of genome activation	GSE143658	MACS --broad --nomodel --shift -100 --extsize 200 -q 0.05	30M~87M reads
zebrafish (64cell~oblong)	Inherited DNA methylation primes the establishment of accessible chromatin during genome activation	GSE101779	MACS -f BED -g 1.4e9 --keep-dup all --nomodel --shiftsize 25. Peaks with P-value <= 1e-10 and fold >= 10 were kept.	9M~34M reads
zebrafish (dome~48h)	Amphioxus functional genomics and the origins of vertebrate gene regulation	GSE106428	MACS with default parameters	83M reads
medaka	Recapitulation-like developmental transitions of chromatin accessibility in vertebrates	DRP004498	MACS --nomodel --extsize 50 --shift -25 -p 0.1 --keep-dup all	60M reads
chicken
mouse(E7.5~E18.5)

## Sheet: Table S2
Table S2. The number of ATAC-seq peaks at hESC called by MACS2 using different parameters.
Parameters	Number of peaks
shift25.p1e-10	36810
shift-100.extsize200.q0.05	96163
shift0.extsize200.q0.05	98360
shift-25.extsize50.q0.05	188789
shift-25.extsize50.p0.1	2068340

## Sheet: Table S3
Table S3. The number of motifs, TFs and TF families in CIS-BP database and the number of protein-coding genes from GTF files.
Specie	Motif	TF	TFfamily	ProteinGene	Overlap number	Overlap ratio
human	7706	1640	66	22810	66	1
mouse	7002	1514	69	21859	64	0.9275
cow	6823	1253	63	21643	62	0.9841
chicken	6106	838	61	15569	58	0.9508
medaka	5982	1190	61	17458	56	0.918
zebrafish	6158	2351	70	26457	58	0.8286
Overlap number: the number of TF families overlapped with human; Overlap ratio: the ratio of TF families overlapped with human.

## Sheet: Table S4
Table S4. Average numbers of real TFBSs and randomly shuffled TFBSs located within 5kb genomic bins.
Specie	No.real TFBSs	No.shuffled TFBSs	Fold change(No.real/No. shuffled TFBSs)
human	505.761	26.0139	19.442
mouse	202.274	32.1991	6.28197
bovine	214.866	52.1519	4.12001
zebrafish	242.376	69.0271	3.51131
medaka	136.202	78.9018	1.72623
chicken	97.1404	65.3342	1.48682

## Sheet: Table S5
Table S5. The number of TFCRs identified using motifs from JASPAR and CIS-BP. Overlap number is the number of TFCRs overlapped between JASPAR method and CIS-BP method. TFCRs that share over 50% base pairs are defined as overlapped.
Species	JASPAR	CIS-BP	Overlap_number	Overlap%(by JASPAR)
chicken.HH6	154459	177342	147201	0.953
bovine.ESC	163986	166231	163461	0.9968
human.ESC	43859	43878	43182	0.9846
medaka.st15	95933	105919	92278	0.9619
mouse.ESC	74849	73781	73326	0.9797
zebrafish.dome	84755	85393	83866	0.9895
TFCRs that share over 50% base pairs are defined as overlapped.

## Sheet: Table S6
Table S6. An overview of identified TFCRs among species.
Specie	Stage	ATAC-seq peaks	TFBS count	TFCR count	TFCR length	Genome coverage
human	2cell	22969	8744932	20410	21734256	0.007
	4cell	33366	15185411	29419	34838555	0.0113
	8cell	40412	21999659	38034	48260488	0.0156
	ICM	23299	13131153	21508	26579958	0.0086
	hESC	46168	21334045	43878	51903856	0.0168
mouse	2cell_early	17593	4115736	17164	20240319	0.00742617
	2cell	51984	17223854	49512	73347414	0.0269112
	4cell	49120	17089590	47344	73471666	0.0269568
	8cell	43351	15387021	41869	64964406	0.0238354
	ICM	31461	10773068	30219	42153602	0.0154662
	mESC	76471	32298134	73756	111826891	0.0410293
	E7.5	159511	9585596	118084	66773822	0.0245
	E8.5	220908	12514253	156598	93284932	0.0342
	E9.5	226497	11615501	163050	94622366	0.0347
	E10.5	232539	12402017	161601	97423885	0.0357
	E12.5	258350	12276247	178093	106540493	0.0391
	E14.5	232001	11298766	160557	93707513	0.0344
	E16.5	234434	11239458	158476	91768218	0.0337
	E18.5	263158	9948045	171083	94729631	0.0348
cow	GV	74025	16660028	71919	60926801	0.0232
	2cell	7757	1105717	7200	5039002	0.0019
	4cell	58432	12008622	56881	44628803	0.017
	8cell	205424	32257614	202840	179226076	0.0682
	Mor	243018	40904793	240921	212103773	0.0807
	ICM	155928	28598163	153438	130451464	0.0496
	ESC	168188	27373386	166231	133039021	0.0506
zebrafish	64cell	152	6214	137	64387	4.8034e-05
	256cell	373	22506	347	171069	0.000127621
	1k cell	5308	383270	5185	2788823	0.00208052
	oblong	18929	1273036	18230	10464834	0.00780697
	dome	96125	7275234	85748	65196161	0.0486
	shield	105296	7928171	93955	70285588	0.0524
	80epi	141282	10038547	123430	91553746	0.0683
	8som	155086	11022730	137144	102985039	0.0768
	24h	149043	11349070	132582	100473733	0.075
	48h	183903	12684350	159870	121358764	0.0905
medaka	st15	191151	4836096	105919	60160753	0.0692
	st21	200464	5464247	112984	65217646	0.075
	st24	214908	5987773	123531	72858091	0.0838
	st28	199302	6488211	115264	71177852	0.0819
	st32	213963	6862774	123520	77678414	0.0894
	st36	211107	6868795	120829	77095225	0.0887
	st40	187170	5477952	104859	63706491	0.0733
chicken	HH6	292196	7608308	177406	101211254	0.0991
	HH11	297167	8512084	186209	110296894	0.108
	HH16	302889	9891735	196375	122163480	0.1196
	HH19	310539	10009491	198246	124099425	0.1215
	HH24	329279	9439828	203741	125944812	0.1233
	HH28	342874	9035303	205030	125663341	0.123
	HH32	354700	9258873	213199	129423180	0.1267
	HH38	304751	7860303	183262	105672298	0.1035
